# Supplementary material for: Argon Adsorption on Cationic Gold Clusters Aun+ (n ≤ 20)
Source: Molecules. 2021 Jul 4;26(13):4082. doi: 10.3390/molecules26134082 (PMC8272223; doi:10.3390/molecules26134082)
Supplement: Supplementary file 1 [file molecules-26-04082-s001.zip]

Archive with 1 entries (1 files):
- molecules-1275456-supplementary.pdf
